# Supplementary material for: Reactivity of Curcumin: Theoretical Insight from a Systematic Density Functional Theory-Based Review
Source: Int J Mol Sci. 2025 Oct 24;26(21):10374. doi: 10.3390/ijms262110374 (PMC12610026; doi:10.3390/ijms262110374)
Supplement: Supplementary file 1 [file ijms-26-10374-s001.zip]

Archive with 1 entries (1 files):
- ijms-3876350-supplementary.pdf
